# Supplementary material for: A Novel R2R3-MYB Transcription Factor FtMYB22 Negatively Regulates Salt and Drought Stress through ABA-Dependent Pathway
Source: Int J Mol Sci. 2022 Nov 22;23(23):14549. doi: 10.3390/ijms232314549 (PMC9735685; doi:10.3390/ijms232314549)
Supplement: Supplementary file 1 [file ijms-23-14549-s001.zip]

Archive with 1 entries (1 files):
- ijms-2010525-supplementary.pdf
